# Supplementary material for: MicroRNA-21 Regulates PI3K/Akt/mTOR Signaling by Targeting TGFβI during Skeletal Muscle Development in Pigs
Source: PLoS One. 2015 May 7;10(5):e0119396. doi: 10.1371/journal.pone.0119396 (PMC4423774; doi:10.1371/journal.pone.0119396)
Supplement: S1 Table — (XLS) [file pone.0119396.s002.xls]

## Sheet: List
Table S1 Information about small RNAs and the distribution of sequences
	Table S1-1 Sequencing information on small RNAs
	Table S1-2 Statistics of small RNAs mapping to genome
	Table S1-3 Summary of small RNAs matching Genebank corresponding noncoding RNAs
	Table S1-4 Summary of small RNAs matching Rfam corresponding noncoding RNAs
	Table S1-5 Small RNAs alignment to exon and intron
	Table S1-6 Small RNAs annotation

## Sheet: Table S1-1
Table S1-1 Sequencing information on small RNAs of E90 and D100
	Category	E90		D100
		Total reads	Percentage of reads %	Total reads	Percentage of reads %
		11355046		17867081
	high_quality	10939693	1	17725717	1
	adaptor3_null	371252	0.0339	1101	0.0001
	insert_null	26053	0.0024	1208	0.0001
	adaptor5_contaminants	23361	0.0021	11751	0.0007
	smaller_than_18nt	152394	0.0139	21118	0.0012
	polyA	6	0	54	0
	clean_reads	10366627	0.9476	17690485	0.998
				E90 skeletal muscle	D100 skeletal muscle
			total_reads	10366627	17690485
			Perfect match to sus genome	8021788	15620204
			Unique sequence with genomic location	90585	51347

## Sheet: Table S1-2
Table S1-2 Statistics of small RNAs mapping to genome
	Statistics of small RNAs mapping to genome of E90
	Category	Unique sRNAs	Percent (%)	Total sRNAs	Percent (%)
	Total sRNAs	181271	1	10366627	1
	Mapping to genome	90585	0.4997	8021788	0.7738
	Statistics of small RNAs mapping to genome of D100
	Category	Unique sRNAs	Percent (%)	Total sRNAs	Percent (%)
	Total sRNAs	119072	1	17690485	1
	Mapping to genome	51347	0.4312	15620204	0.883

## Sheet: Table S1-3
Table S1-3 Summary of small RNAs matching Genebank corresponding noncoding RNAs
		E90
	Category	Unique sRNAs	Total sRNAs
	rRNA	13293	132291
	tRNA	217	295
	other	167761	10234041
	total	181271	10366627
		D100
	Category	Unique sRNAs	Total sRNAs
	rRNA	12630	65184
	tRNA	2899	19355
	other	103543	17605946
	total	119072	17690485

## Sheet: Table S1-4
Table S1-4 Summary of small RNAs matching Rfam corresponding noncoding RNAs
		E90
	Category	Unique sRNAs	Total sRNAs
	rRNA	6290	44700
	snRNA	1068	10551
	snoRNA	1159	9423
	tRNA	3160	26630
	other	169594	10275323
	total	181271	10366627
		D100
	Category	Unique sRNAs	Total sRNAs
	rRNA	5997	21689
	snRNA	767	2498
	snoRNA	667	2047
	tRNA	5014	28651
	other	106627	17635600
	total	119072	17690485

## Sheet: Table S1-5
Table S1-5 Small RNAs alignment to exon and intron
		E90
	Category	Unique sRNAs	Total sRNAs
	Exon_sense	26003	7548209
	Exon_antisense	1272	65687
	Intron_sense	18907	628304
	Intron_antisense	33169	1161490
		D100
	Category	Unique sRNAs	Total sRNAs
	Exon_sense	21499	15460396
	Exon_antisense	821	5263
	Intron_sense	10530	635842
	Intron_antisense	23844	12947904

## Sheet: Table S1-6
Table S1-6 Small RNAs annotation
		E90
	Category	Unique sRNAs	Percent(%)	Total sRNAs	Percent(%)
	Total	181271	1	10366627	1
	exon_antisense	753	0.0042	917	0.0001
	exon_sense	18211	0.1005	82403	0.0079
	intron_antisense	4321	0.0238	24742	0.0024
	intron_sense	9083	0.0501	17480	0.0017
	miRNA	2566	0.0142	7483920	0.7219
	rRNA	27709	0.1529	369372	0.0356
	repeat	3356	0.0185	39936	0.0039
	scRNA	194	0.0011	1041	0.0001
	snRNA	1121	0.0062	10665	0.001
	snoRNA	1147	0.0063	9384	0.0009
	srpRNA	379	0.0021	1293	0.0001
	tRNA	5419	0.0299	29800	0.0029
	unann	107012	0.5903	2295674	0.2214
		E90
	Category	Unique sRNAs	Percent(%)	Total sRNAs	Percent(%)
	Total	119072	1	17690485	1
	exon_antisense	428	0.0036	491	0
	exon_sense	13516	0.1135	32564	0.0018
	intron_antisense	873	0.0073	3113	0.0002
	intron_sense	2971	0.025	3722	0.0002
	miRNA	1977	0.0166	15416392	0.8715
	rRNA	24723	0.2076	150254	0.0085
	repeat	1261	0.0106	13550	0.0008
	scRNA	272	0.0023	8418	0.0005
	snRNA	824	0.0069	2598	0.0001
	snoRNA	663	0.0056	2034	0.0001
	srpRNA	201	0.0017	355	0
	tRNA	7878	0.0662	39234	0.0022
	unann	63485	0.5332	2017760	0.1141
